# Supplementary material for: Different Types of Long-Term Milk Consumption and Mortality in Adults with Cardiovascular Disease: A Population-Based Study in 7236 Australian Adults over 8.4 Years
Source: Nutrients. 2022 Feb 8;14(3):704. doi: 10.3390/nu14030704 (PMC8839098; doi:10.3390/nu14030704)
Supplement: Supplementary file 1 [file nutrients-14-00704-s001.zip]

Archive with 1 entries (1 files):
- nutrients-1579540-supplementary.pdf
